# Supplementary material for: Phylogeny and species delimitations in the entomopathogenic genus Beauveria (Hypocreales, Ascomycota), including the description of B. peruviensis sp. nov
Source: MycoKeys. 2019 Sep 9;58:47–68. doi: 10.3897/mycokeys.58.35764 (PMC6746742; doi:10.3897/mycokeys.58.35764)
Supplement: XML Treatment for Beauveria peruviensis [file mycokeys.58.35764-treatment1.xml]

<!DOCTYPE tp:taxon-treatment
  PUBLIC "-//TaxonX//DTD Taxonomic Treatment Publishing DTD v0 20100105//EN" "tax-treatment-NSO.dtd">
<tp:taxon-treatment xmlns:tp="http://www.plazi.org/taxpub"><tp:treatment-meta><kwd-group><label>Taxon classification</label><kwd><named-content xmlns:xlink="http://www.w3.org/1999/xlink" content-type="kingdom">Fungi</named-content></kwd><kwd><named-content xmlns:xlink="http://www.w3.org/1999/xlink" content-type="order">Hypocreales</named-content></kwd><kwd><named-content xmlns:xlink="http://www.w3.org/1999/xlink" content-type="family"> Cordycipitaceae</named-content></kwd></kwd-group><mixed-citation publication-type="journal"><person-group><name><surname>Bustamante</surname><given-names>Danilo E.</given-names></name><name><surname>Oliva</surname><given-names>Manuel</given-names></name><name><surname>Leiva</surname><given-names>Santos</given-names></name><name><surname>Mendoza</surname><given-names>Jani E.</given-names></name><name><surname>Bobadilla</surname><given-names>Leidy</given-names></name><name><surname>Angulo</surname><given-names>Geysen</given-names></name><name><surname>Calderon</surname><given-names>Martha S.</given-names></name></person-group><article-title>Phylogeny and species delimitations in the entomopathogenic genus <italic><tp:taxon-name><tp:taxon-name-part taxon-name-part-type="genus" reg="Beauveria">Beauveria</tp:taxon-name-part></tp:taxon-name></italic> (<tp:taxon-name><tp:taxon-name-part taxon-name-part-type="order">Hypocreales</tp:taxon-name-part></tp:taxon-name>, <tp:taxon-name><tp:taxon-name-part taxon-name-part-type="phylum">Ascomycota</tp:taxon-name-part></tp:taxon-name>), including the description of <italic><tp:taxon-name><tp:taxon-name-part taxon-name-part-type="genus" reg="Beauveria">B.</tp:taxon-name-part> <tp:taxon-name-part taxon-name-part-type="species" reg="peruviensis">peruviensis</tp:taxon-name-part></tp:taxon-name></italic> sp. nov.</article-title><source>MycoKeys</source><day>09</day><month>9</month><year>2019</year><volume>58</volume><fpage>47</fpage><lpage>68</lpage><pub-id pub-id-type="doi">10.3897/mycokeys.58.35764</pub-id></mixed-citation></tp:treatment-meta><tp:nomenclature><tp:taxon-name><object-id xmlns:xlink="http://www.w3.org/1999/xlink" content-type="arpha" xlink:type="simple">0499423D9E175E25A78F332AB62C432D</object-id>
              <tp:taxon-name-part taxon-name-part-type="genus" reg="Beauveria">Beauveria</tp:taxon-name-part>
              <tp:taxon-name-part taxon-name-part-type="species" reg="peruviensis">peruviensis</tp:taxon-name-part>
              <object-id xmlns:xlink="http://www.w3.org/1999/xlink" content-type="mycobank" xlink:type="simple">MycoBank No: 829032</object-id>
            </tp:taxon-name><tp:taxon-authority>D.E.Bustamante, M.S.Calderon, M.Oliva, S.Leiva</tp:taxon-authority><tp:taxon-status xmlns:xlink="http://www.w3.org/1999/xlink" xlink:type="simple">sp. nov.</tp:taxon-status><xref ref-type="fig" rid="F3">Fig. 3</xref></tp:nomenclature><tp:treatment-sec sec-type="diagnosis" id="SECID0ENDDI"><title>Diagnosis.</title><p>Species very similar morphologically to <italic><tp:taxon-name><tp:taxon-name-part taxon-name-part-type="genus" reg="Beauveria">Beauveria</tp:taxon-name-part> <tp:taxon-name-part taxon-name-part-type="species" reg="bassiana">bassiana</tp:taxon-name-part></tp:taxon-name></italic>, but differing in the sister phylogenetic relationship with this species (Fig. <xref ref-type="fig" rid="F2">2</xref>). The sequence divergence between <italic><tp:taxon-name><tp:taxon-name-part taxon-name-part-type="genus" reg="Beauveria">B.</tp:taxon-name-part> <tp:taxon-name-part taxon-name-part-type="species" reg="peruviensis">peruviensis</tp:taxon-name-part></tp:taxon-name></italic> and <italic><tp:taxon-name><tp:taxon-name-part taxon-name-part-type="genus" reg="Beauveria">B.</tp:taxon-name-part> <tp:taxon-name-part taxon-name-part-type="species" reg="bassiana">bassiana</tp:taxon-name-part></tp:taxon-name></italic> is 3.5–4.1% for <italic>Bloc</italic>, 0.3–0.5% for <italic>rpb1</italic>, and 0.2–0.4% for <italic>tef1</italic>. <italic><tp:taxon-name><tp:taxon-name-part taxon-name-part-type="genus" reg="Beauveria">B.</tp:taxon-name-part> <tp:taxon-name-part taxon-name-part-type="species" reg="peruviensis">peruviensis</tp:taxon-name-part></tp:taxon-name></italic> is occurring in coffee plantations located in the middle altitudes of the Amazon region of Peru.</p><fig id="F3" position="float" orientation="portrait"><object-id xmlns:xlink="http://www.w3.org/1999/xlink" content-type="doi" xlink:type="simple">10.3897/mycokeys.58.35764.figure3</object-id><object-id xmlns:xlink="http://www.w3.org/1999/xlink" content-type="arpha" xlink:type="simple">03047E30E94552179C2E9613AFDC775D</object-id><label>Figure 3.</label><caption><p>Morphology of <italic><tp:taxon-name><tp:taxon-name-part taxon-name-part-type="genus" reg="Beauveria">Beauveria</tp:taxon-name-part> <tp:taxon-name-part taxon-name-part-type="species" reg="amazonensis">amazonensis</tp:taxon-name-part></tp:taxon-name></italic>. <bold>A, B</bold> Colony growth on <abbrev xmlns:xlink="http://www.w3.org/1999/xlink" xlink:title="potato dextrose agar" id="ABBRID0E5FDI" xlink:type="simple">PDA</abbrev> showing the habit <bold>C–F</bold> conidiogenous cells and conidia.</p></caption><graphic xmlns:xlink="http://www.w3.org/1999/xlink" xlink:href="mycokeys-58-047-g003.jpg" position="float" orientation="portrait" xlink:type="simple" id="oo_338790.jpg"><uri content-type="original_file" xlink:type="simple">https://binary.pensoft.net/fig/338790</uri></graphic></fig></tp:treatment-sec><tp:treatment-sec sec-type="material" id="SECID0EJGDI"><title>Type.</title><p>PERU. Amazonas: Prov. Rodríguez de Mendoza, Dist. Huambo, latitude -6.469, longitude -77.376, elev. 1642 m, entomopathogenic, 08 Nov. 2017, G. Ángulo, UTRP19 (holotype: UFV5609; isotype: ARSEF14196).</p></tp:treatment-sec><tp:treatment-sec sec-type="description" id="SECID0EOGDI"><title>Description.</title><p>Colony growth on <abbrev xmlns:xlink="http://www.w3.org/1999/xlink" xlink:title="potato dextrose agar" id="ABBRID0EUGDI" xlink:type="simple">PDA</abbrev>, 15–38 mm diam. after 15 d at 25 C, 1.4–1.9 daily rate of radial growth, velutinous and closely appressed to agar surface, up to 3.5 mm thick, white, changing to yellowish white in older sections of the colony. Conidia aggregated as ca. 0.1 mm spherical clusters and white in mass. Colony reverse colorless or yellowish white to grayish white. Odor indistinct. Vegetative hyphae septate, branched, hyaline, smooth-walled, 1–1.5 μm wide. Conidiogenous cells, phialidic, solitary or occurring in dense lateral clusters, base subsphaerical, 3–6 μm wide, sympodially branched neck tapering into a long slender denticulate rachis, geniculate or irregularly bent, 2.0–3.5 × 1.5–2.5 μm. Conidia, 2–3 × 1–3 μm, Q = 1.0–1.8 (L<sup>m</sup> = 2.5 μm, W<sup>m</sup> = 2.2 μm, Q<sup>m</sup> = 1.6), mainly globose, slightly ellipsoid, oblong or cylindrical, hyaline, aseptate, walls smooth and thin. Mycelium on the host is granular-pulverulent, sometimes funiculose or rarely producing synnemata, white, rarely yellowish. Hyphae of the aerial mycelium bearing a conidial apparatus as described above. Basal parts of the conidiogenous cells globose, subglobose or somewhat flask-shaped.</p></tp:treatment-sec><tp:treatment-sec sec-type="distribution" id="SECID0E5GDI"><title>Distribution.</title><p>This species is widely spread on coffee plantations in the middle altitudes of the Amazon region in northeastern Peru.</p></tp:treatment-sec><tp:treatment-sec sec-type="ecology" id="SECID0EDHDI"><title>Ecology.</title><p><italic><tp:taxon-name><tp:taxon-name-part taxon-name-part-type="genus" reg="Beauveria">B.</tp:taxon-name-part> <tp:taxon-name-part taxon-name-part-type="species" reg="peruviensis">peruviensis</tp:taxon-name-part></tp:taxon-name></italic> was isolated from coffee borers (<italic><tp:taxon-name><tp:taxon-name-part taxon-name-part-type="genus" reg="Hypothenemus">Hypothenemus</tp:taxon-name-part> <tp:taxon-name-part taxon-name-part-type="species" reg="hampei">hampei</tp:taxon-name-part></tp:taxon-name></italic>) obtained from coffee grains. Only the asexual stage was found.</p></tp:treatment-sec><tp:treatment-sec sec-type="etymology" id="SECID0E6HDI"><title>Etymology.</title><p>The specific epithet ‘<italic><tp:taxon-name><tp:taxon-name-part taxon-name-part-type="genus" reg="Beauveria"/><tp:taxon-name-part taxon-name-part-type="species" reg="peruviensis">peruviensis</tp:taxon-name-part></tp:taxon-name></italic>’ is derived from the country where the samples were collected.</p></tp:treatment-sec><tp:treatment-sec sec-type="material" id="SECID0EPIDI"><title>Additional specimens examined.</title><p>PERU. Amazonas: Prov. Rodríguez de Mendoza, Dist. Chirimoto, Achamal, <named-content xmlns:xlink="http://www.w3.org/1999/xlink" content-type="dwc:verbatimCoordinates" xlink:type="simple"><named-content content-type="geo-json" specific-use="{&#34;type&#34;:&#34;Point&#34;,&#34;coordinates&#34;:[-77.408000,-6.535000]}" id="NCID0EYIDI" xlink:type="simple">-6.535, -77.408</named-content></named-content>, 1351 m alt., 26 Jul. 2017, G. Angulo UTRF21 (UTR) ; <named-content xmlns:xlink="http://www.w3.org/1999/xlink" content-type="dwc:verbatimCoordinates" xlink:type="simple"><named-content content-type="geo-json" specific-use="{&#34;type&#34;:&#34;Point&#34;,&#34;coordinates&#34;:[-77.409000,-6.534000]}" id="NCID0EAJDI" xlink:type="simple">-6.534, -77.409</named-content></named-content>, 1345 m alt., 26 Jul. 2017, G. Angulo UTRF22 (UTR) ; <named-content xmlns:xlink="http://www.w3.org/1999/xlink" content-type="dwc:verbatimCoordinates" xlink:type="simple"><named-content content-type="geo-json" specific-use="{&#34;type&#34;:&#34;Point&#34;,&#34;coordinates&#34;:[-77.404000,-6.544000]}" id="NCID0EIJDI" xlink:type="simple">-6.544, -77.404</named-content></named-content>, 1435 m alt., 26 Jul. 2017, G. Angulo UTRF23 (UTR); <named-content xmlns:xlink="http://www.w3.org/1999/xlink" content-type="dwc:verbatimCoordinates" xlink:type="simple"><named-content content-type="geo-json" specific-use="{&#34;type&#34;:&#34;Point&#34;,&#34;coordinates&#34;:[-77.401000,-6.539000]}" id="NCID0EQJDI" xlink:type="simple">-6.539, -77.401</named-content></named-content>, 1374 m alt., 26 Jul. 2017, G. Angulo UTRF24 (UTR); <named-content xmlns:xlink="http://www.w3.org/1999/xlink" content-type="dwc:verbatimCoordinates" xlink:type="simple"><named-content content-type="geo-json" specific-use="{&#34;type&#34;:&#34;Point&#34;,&#34;coordinates&#34;:[-77.407000,-6.539000]}" id="NCID0EYJDI" xlink:type="simple">-6.539, -77.407</named-content></named-content>, 1386 m alt., 26 Jul. 2017, G. Angulo UTRF25 (UTR); <named-content xmlns:xlink="http://www.w3.org/1999/xlink" content-type="dwc:verbatimCoordinates" xlink:type="simple"><named-content content-type="geo-json" specific-use="{&#34;type&#34;:&#34;Point&#34;,&#34;coordinates&#34;:[-77.405000,-6.543000]}" id="NCID0EAKDI" xlink:type="simple">-6.543, -77.405</named-content></named-content>, 1428 m alt., 26 Jul. 2017, G. Angulo UTRF26 (UTR); Paraiso, <named-content xmlns:xlink="http://www.w3.org/1999/xlink" content-type="dwc:verbatimCoordinates" xlink:type="simple"><named-content content-type="geo-json" specific-use="{&#34;type&#34;:&#34;Point&#34;,&#34;coordinates&#34;:[-77.383000,-6.569000]}" id="NCID0EIKDI" xlink:type="simple">-6.569, -77.383</named-content></named-content>, 1218 m alt., 26 Jul. 2017, G. Angulo UTRF37 (UTR); <named-content xmlns:xlink="http://www.w3.org/1999/xlink" content-type="dwc:verbatimCoordinates" xlink:type="simple"><named-content content-type="geo-json" specific-use="{&#34;type&#34;:&#34;Point&#34;,&#34;coordinates&#34;:[-77.382000,-6.568000]}" id="NCID0EQKDI" xlink:type="simple">-6.568, -77.382</named-content></named-content>, 1197 m alt., 26 Jul. 2017, G. Angulo UTRF38 (UTR); <named-content xmlns:xlink="http://www.w3.org/1999/xlink" content-type="dwc:verbatimCoordinates" xlink:type="simple"><named-content content-type="geo-json" specific-use="{&#34;type&#34;:&#34;Point&#34;,&#34;coordinates&#34;:[-77.389000,-6.567000]}" id="NCID0EYKDI" xlink:type="simple">-6.567, -77.389</named-content></named-content>, 1387 m alt., 26 Jul. 2017, G. Angulo UTRF39 (UTR); <named-content xmlns:xlink="http://www.w3.org/1999/xlink" content-type="dwc:verbatimCoordinates" xlink:type="simple"><named-content content-type="geo-json" specific-use="{&#34;type&#34;:&#34;Point&#34;,&#34;coordinates&#34;:[-77.385000,-6.571000]}" id="NCID0EALDI" xlink:type="simple">-6.571, -77.385</named-content></named-content>, 1250 m alt., 26 Jul. 2017, G. Angulo UTRF40 (UTR); <named-content xmlns:xlink="http://www.w3.org/1999/xlink" content-type="dwc:verbatimCoordinates" xlink:type="simple"><named-content content-type="geo-json" specific-use="{&#34;type&#34;:&#34;Point&#34;,&#34;coordinates&#34;:[-77.403000,-6.579000]}" id="NCID0EILDI" xlink:type="simple">-6.579, -77.403</named-content></named-content>, 1427 m alt., 10 Aug. 2017, G. Angulo UTRP12 (UTR); <named-content xmlns:xlink="http://www.w3.org/1999/xlink" content-type="dwc:verbatimCoordinates" xlink:type="simple"><named-content content-type="geo-json" specific-use="{&#34;type&#34;:&#34;Point&#34;,&#34;coordinates&#34;:[-77.403000,-6.580000]}" id="NCID0EQLDI" xlink:type="simple">-6.58, -77.403</named-content></named-content>, 1444 m alt., 10 Aug. 2017, G. Angulo UTRP13 (UTR); <named-content xmlns:xlink="http://www.w3.org/1999/xlink" content-type="dwc:verbatimCoordinates" xlink:type="simple"><named-content content-type="geo-json" specific-use="{&#34;type&#34;:&#34;Point&#34;,&#34;coordinates&#34;:[-77.404000,-6.579000]}" id="NCID0EYLDI" xlink:type="simple">-6.579, -77.404</named-content></named-content>, 1439 m alt., 10 Aug. 2017, G. Angulo UTRP14 (UTR); Trancapata, <named-content xmlns:xlink="http://www.w3.org/1999/xlink" content-type="dwc:verbatimCoordinates" xlink:type="simple"><named-content content-type="geo-json" specific-use="{&#34;type&#34;:&#34;Point&#34;,&#34;coordinates&#34;:[-77.389000,-6.546000]}" id="NCID0EAMDI" xlink:type="simple">-6.546, -77.389</named-content></named-content>, 1255 m alt., 26 Jul. 2017, G. Angulo UTRF31 (UTR); <named-content xmlns:xlink="http://www.w3.org/1999/xlink" content-type="dwc:verbatimCoordinates" xlink:type="simple"><named-content content-type="geo-json" specific-use="{&#34;type&#34;:&#34;Point&#34;,&#34;coordinates&#34;:[-77.384000,-6.564000]}" id="NCID0EIMDI" xlink:type="simple">-6.564, -77.384</named-content></named-content>, 1161 m alt., 26 Jul. 2017, G. Angulo UTRF34 (UTR); Virgen del Carmen, <named-content xmlns:xlink="http://www.w3.org/1999/xlink" content-type="dwc:verbatimCoordinates" xlink:type="simple"><named-content content-type="geo-json" specific-use="{&#34;type&#34;:&#34;Point&#34;,&#34;coordinates&#34;:[-77.379000,-6.586000]}" id="NCID0EQMDI" xlink:type="simple">-6.586, -77.379</named-content></named-content>, 1313 m alt., 26 Jul. 2017, G. Angulo UTRF42 (UTR); <named-content xmlns:xlink="http://www.w3.org/1999/xlink" content-type="dwc:verbatimCoordinates" xlink:type="simple"><named-content content-type="geo-json" specific-use="{&#34;type&#34;:&#34;Point&#34;,&#34;coordinates&#34;:[-77.378000,-6.586000]}" id="NCID0EYMDI" xlink:type="simple">-6.586, -77.378</named-content></named-content>, 1271 m alt., 26 Jul. 2017, G. Angulo UTRF43 (UTR); <named-content xmlns:xlink="http://www.w3.org/1999/xlink" content-type="dwc:verbatimCoordinates" xlink:type="simple"><named-content content-type="geo-json" specific-use="{&#34;type&#34;:&#34;Point&#34;,&#34;coordinates&#34;:[-77.377000,-6.586000]}" id="NCID0EANDI" xlink:type="simple">-6.586, -77.377</named-content></named-content>, 1256 m alt., 26 Jul. 2017, G. Angulo UTRF44 (UTR); <named-content xmlns:xlink="http://www.w3.org/1999/xlink" content-type="dwc:verbatimCoordinates" xlink:type="simple"><named-content content-type="geo-json" specific-use="{&#34;type&#34;:&#34;Point&#34;,&#34;coordinates&#34;:[-77.377000,-6.581000]}" id="NCID0EINDI" xlink:type="simple">-6.581, -77.377</named-content></named-content>, 1138 m alt., 26 Jul. 2017, G. Angulo UTRF46 (UTR); Zarumilla, <named-content xmlns:xlink="http://www.w3.org/1999/xlink" content-type="dwc:verbatimCoordinates" xlink:type="simple"><named-content content-type="geo-json" specific-use="{&#34;type&#34;:&#34;Point&#34;,&#34;coordinates&#34;:[-77.376000,-6.568000]}" id="NCID0EQNDI" xlink:type="simple">-6.568, -77.376</named-content></named-content>, 1118 m alt., 26 Jul. 2017, G. Angulo UTRF35 (UTR); <named-content xmlns:xlink="http://www.w3.org/1999/xlink" content-type="dwc:verbatimCoordinates" xlink:type="simple"><named-content content-type="geo-json" specific-use="{&#34;type&#34;:&#34;Point&#34;,&#34;coordinates&#34;:[-77.403000,-6.580000]}" id="NCID0EYNDI" xlink:type="simple">-6.58, -77.403</named-content></named-content>, 1461 m alt., 10 Aug. 2017, G. Angulo UTRP15 (UTR); <named-content xmlns:xlink="http://www.w3.org/1999/xlink" content-type="dwc:verbatimCoordinates" xlink:type="simple"><named-content content-type="geo-json" specific-use="{&#34;type&#34;:&#34;Point&#34;,&#34;coordinates&#34;:[-77.403000,-6.580000]}" id="NCID0EAODI" xlink:type="simple">-6.58, -77.403</named-content></named-content>, 1149 m alt., 10 Aug. 2017, G. Angulo UTRP16 (UTR); <named-content xmlns:xlink="http://www.w3.org/1999/xlink" content-type="dwc:verbatimCoordinates" xlink:type="simple"><named-content content-type="geo-json" specific-use="{&#34;type&#34;:&#34;Point&#34;,&#34;coordinates&#34;:[-77.385000,-6.559000]}" id="NCID0EIODI" xlink:type="simple">-6.559, -77.385</named-content></named-content>, 1160 m alt., 10 Aug. 2017, G. Angulo UTRP17 (UTR); <named-content xmlns:xlink="http://www.w3.org/1999/xlink" content-type="dwc:verbatimCoordinates" xlink:type="simple"><named-content content-type="geo-json" specific-use="{&#34;type&#34;:&#34;Point&#34;,&#34;coordinates&#34;:[-77.385000,-6.558000]}" id="NCID0EQODI" xlink:type="simple">-6.558, -77.385</named-content></named-content>, 1160 m alt., 10 Aug. 2017, G. Angulo UTRP18 (UTR); Huambo, Chontapamapa, <named-content xmlns:xlink="http://www.w3.org/1999/xlink" content-type="dwc:verbatimCoordinates" xlink:type="simple"><named-content content-type="geo-json" specific-use="{&#34;type&#34;:&#34;Point&#34;,&#34;coordinates&#34;:[-77.557000,-6.419000]}" id="NCID0EYODI" xlink:type="simple">-6.419, -77.557</named-content></named-content>, 1637 m alt., 27 Jul. 2017, G. Angulo UTRF66 (UTR); Dos Cruces, <named-content xmlns:xlink="http://www.w3.org/1999/xlink" content-type="dwc:verbatimCoordinates" xlink:type="simple"><named-content content-type="geo-json" specific-use="{&#34;type&#34;:&#34;Point&#34;,&#34;coordinates&#34;:[-77.378000,-6.579000]}" id="NCID0EAPDI" xlink:type="simple">-6.579, -77.378</named-content></named-content>, 1624 m alt., 27 Jul. 2017, G. Angulo UTRF53 (UTR); <named-content xmlns:xlink="http://www.w3.org/1999/xlink" content-type="dwc:verbatimCoordinates" xlink:type="simple"><named-content content-type="geo-json" specific-use="{&#34;type&#34;:&#34;Point&#34;,&#34;coordinates&#34;:[-77.548000,-6.424000]}" id="NCID0EIPDI" xlink:type="simple">-6.424, -77.548</named-content></named-content>, 1668 m alt., 27 Jul. 2017, G. Angulo UTRF58 (UTR); <named-content xmlns:xlink="http://www.w3.org/1999/xlink" content-type="dwc:verbatimCoordinates" xlink:type="simple"><named-content content-type="geo-json" specific-use="{&#34;type&#34;:&#34;Point&#34;,&#34;coordinates&#34;:[-77.550000,-6.425000]}" id="NCID0EQPDI" xlink:type="simple">-6.425, -77.55</named-content></named-content>, 1642 m alt., 11 Aug. 2017, G. Angulo UTRP19 (UTR); <named-content xmlns:xlink="http://www.w3.org/1999/xlink" content-type="dwc:verbatimCoordinates" xlink:type="simple"><named-content content-type="geo-json" specific-use="{&#34;type&#34;:&#34;Point&#34;,&#34;coordinates&#34;:[-77.550000,-6.425000]}" id="NCID0EYPDI" xlink:type="simple">-6.425, -77.55</named-content></named-content>, 1629 m alt., 11 Aug. 2017, G. Angulo UTRP20 (UTR); <named-content xmlns:xlink="http://www.w3.org/1999/xlink" content-type="dwc:verbatimCoordinates" xlink:type="simple"><named-content content-type="geo-json" specific-use="{&#34;type&#34;:&#34;Point&#34;,&#34;coordinates&#34;:[-77.549000,-6.424000]}" id="NCID0EAQDI" xlink:type="simple">-6.424, -77.549</named-content></named-content>, 1661 m alt., 11 Aug. 2017, G. Angulo UTRP21 (UTR); <named-content xmlns:xlink="http://www.w3.org/1999/xlink" content-type="dwc:verbatimCoordinates" xlink:type="simple"><named-content content-type="geo-json" specific-use="{&#34;type&#34;:&#34;Point&#34;,&#34;coordinates&#34;:[-77.548000,-6.425000]}" id="NCID0EIQDI" xlink:type="simple">-6.425, -77.548</named-content></named-content>, 1671 m alt., 11 Aug. 2017, G. Angulo UTRP22 (UTR); <named-content xmlns:xlink="http://www.w3.org/1999/xlink" content-type="dwc:verbatimCoordinates" xlink:type="simple"><named-content content-type="geo-json" specific-use="{&#34;type&#34;:&#34;Point&#34;,&#34;coordinates&#34;:[-77.548000,-6.424000]}" id="NCID0EQQDI" xlink:type="simple">-6.424, -77.548</named-content></named-content>, 1681 m alt., 11 Aug. 2017, G. Angulo UTRP23 (UTR); <named-content xmlns:xlink="http://www.w3.org/1999/xlink" content-type="dwc:verbatimCoordinates" xlink:type="simple"><named-content content-type="geo-json" specific-use="{&#34;type&#34;:&#34;Point&#34;,&#34;coordinates&#34;:[-77.548000,-6.423000]}" id="NCID0EYQDI" xlink:type="simple">-6.423, -77.548</named-content></named-content>, 1682 m alt., 11 Aug. 2017, G. Angulo UTRP24 (UTR); <named-content xmlns:xlink="http://www.w3.org/1999/xlink" content-type="dwc:verbatimCoordinates" xlink:type="simple"><named-content content-type="geo-json" specific-use="{&#34;type&#34;:&#34;Point&#34;,&#34;coordinates&#34;:[-77.548000,-6.422000]}" id="NCID0EARDI" xlink:type="simple">-6.422, -77.548</named-content></named-content>, 1671 m alt., 11 Aug. 2017, G. Angulo UTRP25 (UTR); Escobar, <named-content xmlns:xlink="http://www.w3.org/1999/xlink" content-type="dwc:verbatimCoordinates" xlink:type="simple"><named-content content-type="geo-json" specific-use="{&#34;type&#34;:&#34;Point&#34;,&#34;coordinates&#34;:[-77.549000,-6.420000]}" id="NCID0EIRDI" xlink:type="simple">-6.42, -77.549</named-content></named-content>, 1666 m alt., 27 Jul. 2017, G. Angulo UTRF59 (UTR); <named-content xmlns:xlink="http://www.w3.org/1999/xlink" content-type="dwc:verbatimCoordinates" xlink:type="simple"><named-content content-type="geo-json" specific-use="{&#34;type&#34;:&#34;Point&#34;,&#34;coordinates&#34;:[-77.549000,-6.420000]}" id="NCID0EQRDI" xlink:type="simple">-6.42, -77.549</named-content></named-content>, 1674 m alt., 27 Jul. 2017, G. Angulo UTRF60 (UTR); Omia, El Tingo, <named-content xmlns:xlink="http://www.w3.org/1999/xlink" content-type="dwc:verbatimCoordinates" xlink:type="simple"><named-content content-type="geo-json" specific-use="{&#34;type&#34;:&#34;Point&#34;,&#34;coordinates&#34;:[-77.376000,-6.469000]}" id="NCID0EYRDI" xlink:type="simple">-6.469, -77.376</named-content></named-content>, 1431 m alt., 25 Jul. 2017, G. Angulo UTRF19 (UTR); <named-content xmlns:xlink="http://www.w3.org/1999/xlink" content-type="dwc:verbatimCoordinates" xlink:type="simple"><named-content content-type="geo-json" specific-use="{&#34;type&#34;:&#34;Point&#34;,&#34;coordinates&#34;:[-77.381000,-6.475000]}" id="NCID0EASDI" xlink:type="simple">-6.475, -77.381</named-content></named-content>, 1349 m alt., 25 Jul. 2017, G. Angulo UTRF20 (UTR); La Primavera, <named-content xmlns:xlink="http://www.w3.org/1999/xlink" content-type="dwc:verbatimCoordinates" xlink:type="simple"><named-content content-type="geo-json" specific-use="{&#34;type&#34;:&#34;Point&#34;,&#34;coordinates&#34;:[-77.231000,-6.634000]}" id="NCID0EISDI" xlink:type="simple">-6.634, -77.231</named-content></named-content>, 1283 m alt., 25 Jul. 2017, G. Angulo UTRF5 (UTR); <named-content xmlns:xlink="http://www.w3.org/1999/xlink" content-type="dwc:verbatimCoordinates" xlink:type="simple"><named-content content-type="geo-json" specific-use="{&#34;type&#34;:&#34;Point&#34;,&#34;coordinates&#34;:[-77.224000,-6.640000]}" id="NCID0EQSDI" xlink:type="simple">-6.64, -77.224</named-content></named-content>, 1362 m alt., 25 Jul. 2017, G. Angulo UTRF7 (UTR); <named-content xmlns:xlink="http://www.w3.org/1999/xlink" content-type="dwc:verbatimCoordinates" xlink:type="simple"><named-content content-type="geo-json" specific-use="{&#34;type&#34;:&#34;Point&#34;,&#34;coordinates&#34;:[-77.222000,-6.632000]}" id="NCID0EYSDI" xlink:type="simple">-6.632, -77.222</named-content></named-content>, 1205 m alt., 3 Aug. 2017, G. Angulo UTRP4 (UTR); <named-content xmlns:xlink="http://www.w3.org/1999/xlink" content-type="dwc:verbatimCoordinates" xlink:type="simple"><named-content content-type="geo-json" specific-use="{&#34;type&#34;:&#34;Point&#34;,&#34;coordinates&#34;:[-77.222000,-6.632000]}" id="NCID0EATDI" xlink:type="simple">-6.632, -77.222</named-content></named-content>, 1209 m alt., 3 Aug. 2017, G. Angulo UTRP5 (UTR); <named-content xmlns:xlink="http://www.w3.org/1999/xlink" content-type="dwc:verbatimCoordinates" xlink:type="simple"><named-content content-type="geo-json" specific-use="{&#34;type&#34;:&#34;Point&#34;,&#34;coordinates&#34;:[-77.225000,-6.638000]}" id="NCID0EITDI" xlink:type="simple">-6.638, -77.225</named-content></named-content>, 1280 m alt., 3 Aug. 2017, G. Angulo UTRP6 (UTR); <named-content xmlns:xlink="http://www.w3.org/1999/xlink" content-type="dwc:verbatimCoordinates" xlink:type="simple"><named-content content-type="geo-json" specific-use="{&#34;type&#34;:&#34;Point&#34;,&#34;coordinates&#34;:[-77.225000,-6.637000]}" id="NCID0EQTDI" xlink:type="simple">-6.637, -77.225</named-content></named-content>, 1275 m alt., 3 Aug. 2017, G. Angulo UTRP7 (UTR); <named-content xmlns:xlink="http://www.w3.org/1999/xlink" content-type="dwc:verbatimCoordinates" xlink:type="simple"><named-content content-type="geo-json" specific-use="{&#34;type&#34;:&#34;Point&#34;,&#34;coordinates&#34;:[-77.227000,-6.636000]}" id="NCID0EYTDI" xlink:type="simple">-6.636, -77.227</named-content></named-content>, 1255 m alt., 25 Jul. 2017, G. Angulo UTRP8 (UTR); <named-content xmlns:xlink="http://www.w3.org/1999/xlink" content-type="dwc:verbatimCoordinates" xlink:type="simple"><named-content content-type="geo-json" specific-use="{&#34;type&#34;:&#34;Point&#34;,&#34;coordinates&#34;:[-77.225000,-6.632000]}" id="NCID0EAUDI" xlink:type="simple">-6.632, -77.225</named-content></named-content>, 1238 m alt., 4 Aug. 2017, G. Angulo UTRP9 (UTR); Libano, <named-content xmlns:xlink="http://www.w3.org/1999/xlink" content-type="dwc:verbatimCoordinates" xlink:type="simple"><named-content content-type="geo-json" specific-use="{&#34;type&#34;:&#34;Point&#34;,&#34;coordinates&#34;:[-77.235000,-6.623000]}" id="NCID0EIUDI" xlink:type="simple">-6.623, -77.235</named-content></named-content>, 1174 m alt., 24 Jul. 2017, G. Angulo UTRF2 (UTR); <named-content xmlns:xlink="http://www.w3.org/1999/xlink" content-type="dwc:verbatimCoordinates" xlink:type="simple"><named-content content-type="geo-json" specific-use="{&#34;type&#34;:&#34;Point&#34;,&#34;coordinates&#34;:[-77.237000,-6.611000]}" id="NCID0EQUDI" xlink:type="simple">-6.611, -77.237</named-content></named-content>, 1330 m alt., 24 Jul. 2017, G. Angulo UTRF3 (UTR); <named-content xmlns:xlink="http://www.w3.org/1999/xlink" content-type="dwc:verbatimCoordinates" xlink:type="simple"><named-content content-type="geo-json" specific-use="{&#34;type&#34;:&#34;Point&#34;,&#34;coordinates&#34;:[-77.242000,-6.625000]}" id="NCID0EYUDI" xlink:type="simple">-6.625, -77.242</named-content></named-content>, 1235 m alt., 24 Jul. 2017, G. Angulo UTRF4 (UTR); <named-content xmlns:xlink="http://www.w3.org/1999/xlink" content-type="dwc:verbatimCoordinates" xlink:type="simple"><named-content content-type="geo-json" specific-use="{&#34;type&#34;:&#34;Point&#34;,&#34;coordinates&#34;:[-77.237000,-6.612000]}" id="NCID0EAVDI" xlink:type="simple">-6.612, -77.237</named-content></named-content>, 1307 m alt., 3 Aug. 2017, G. Angulo UTRP1 (UTR); <named-content xmlns:xlink="http://www.w3.org/1999/xlink" content-type="dwc:verbatimCoordinates" xlink:type="simple"><named-content content-type="geo-json" specific-use="{&#34;type&#34;:&#34;Point&#34;,&#34;coordinates&#34;:[-77.234000,-6.618000]}" id="NCID0EIVDI" xlink:type="simple">-6.618, -77.234</named-content></named-content>, 1242 m alt., 3 Aug. 2017, G. Angulo UTRP2 (UTR); <named-content xmlns:xlink="http://www.w3.org/1999/xlink" content-type="dwc:verbatimCoordinates" xlink:type="simple"><named-content content-type="geo-json" specific-use="{&#34;type&#34;:&#34;Point&#34;,&#34;coordinates&#34;:[-77.247000,-6.626000]}" id="NCID0EQVDI" xlink:type="simple">-6.626, -77.247</named-content></named-content>, 1284 m alt., 3 Aug. 2017, G. Angulo UTRP3 (UTR); <named-content xmlns:xlink="http://www.w3.org/1999/xlink" content-type="dwc:verbatimCoordinates" xlink:type="simple"><named-content content-type="geo-json" specific-use="{&#34;type&#34;:&#34;Point&#34;,&#34;coordinates&#34;:[-77.235000,-6.620000]}" id="NCID0EYVDI" xlink:type="simple">-6.62, -77.235</named-content></named-content>, 1226 m alt., 3 Aug. 2017, G. Angulo UTRP10 (UTR); <named-content xmlns:xlink="http://www.w3.org/1999/xlink" content-type="dwc:verbatimCoordinates" xlink:type="simple"><named-content content-type="geo-json" specific-use="{&#34;type&#34;:&#34;Point&#34;,&#34;coordinates&#34;:[-77.237000,-6.618000]}" id="NCID0EAWDI" xlink:type="simple">-6.618, -77.237</named-content></named-content>, 1236 m alt., 4 Aug. 2017, G. Angulo UTRP11 (UTR).</p></tp:treatment-sec><tp:treatment-sec sec-type="notes" id="SECID0EFWDI"><title>Notes.</title><p><italic><tp:taxon-name><tp:taxon-name-part taxon-name-part-type="genus" reg="Beauveria">Beauveria</tp:taxon-name-part> <tp:taxon-name-part taxon-name-part-type="species" reg="peruviensis">peruviensis</tp:taxon-name-part></tp:taxon-name></italic> is practically indistinguishable in morphology to other <italic><tp:taxon-name><tp:taxon-name-part taxon-name-part-type="genus" reg="Beauveria">Beauveria</tp:taxon-name-part></tp:taxon-name></italic> species. The shape and size of the conidia and the colony color of <italic><tp:taxon-name><tp:taxon-name-part taxon-name-part-type="genus" reg="Beauveria">B.</tp:taxon-name-part> <tp:taxon-name-part taxon-name-part-type="species" reg="peruviensis">peruviensis</tp:taxon-name-part></tp:taxon-name></italic> among other morphological features have been observed in <italic><tp:taxon-name><tp:taxon-name-part taxon-name-part-type="genus" reg="Beauveria">B.</tp:taxon-name-part> <tp:taxon-name-part taxon-name-part-type="species" reg="bassiana">bassiana</tp:taxon-name-part></tp:taxon-name></italic>, <italic><tp:taxon-name><tp:taxon-name-part taxon-name-part-type="genus" reg="Beauveria">B.</tp:taxon-name-part> <tp:taxon-name-part taxon-name-part-type="species" reg="kipukae">kipukae</tp:taxon-name-part></tp:taxon-name></italic>, <italic><tp:taxon-name><tp:taxon-name-part taxon-name-part-type="genus" reg="Beauveria">B.</tp:taxon-name-part> <tp:taxon-name-part taxon-name-part-type="species" reg="pseudobassiana">pseudobassiana</tp:taxon-name-part></tp:taxon-name></italic>, and <italic><tp:taxon-name><tp:taxon-name-part taxon-name-part-type="genus" reg="Beauveria">B.</tp:taxon-name-part> <tp:taxon-name-part taxon-name-part-type="species" reg="varroae">varroae</tp:taxon-name-part></tp:taxon-name></italic> (<xref ref-type="bibr" rid="B43">Rehner et al. 2011</xref>). The lack of diagnostic morphological features to distinguish <italic><tp:taxon-name><tp:taxon-name-part taxon-name-part-type="genus" reg="Beauveria">Beauveria</tp:taxon-name-part> <tp:taxon-name-part taxon-name-part-type="species" reg="peruviensis">peruviensis</tp:taxon-name-part></tp:taxon-name></italic> was overcome by delimiting this species with DNA-based methodologies.</p></tp:treatment-sec><tp:treatment-sec><!--Section generated to contain objects referenced in tp:taxon-treatment.--><fig id="F2" position="float" orientation="portrait"><object-id xmlns:xlink="http://www.w3.org/1999/xlink" content-type="doi" xlink:type="simple">10.3897/mycokeys.58.35764.figure2</object-id><object-id xmlns:xlink="http://www.w3.org/1999/xlink" content-type="arpha" xlink:type="simple">8B11EEDF580555A7892BB66022D81682</object-id><label>Figure 2.</label><caption><p>Phylogenetic tree based on maximum likelihood inference of combined <italic>Bloc</italic>, <italic>RPB</italic>1, <italic>Tef</italic>1 data. Value above branches = Maximum likelihood bootstrap values (<abbrev xmlns:xlink="http://www.w3.org/1999/xlink" xlink:title="bootstrap values" id="ABBRID0EFJBI" xlink:type="simple">BS</abbrev>) / Bayesian posterior probabilities. Grey bars represent species delimitation results from <abbrev xmlns:xlink="http://www.w3.org/1999/xlink" xlink:title="automated barcode gap discovery algorithm" id="ABBRID0EJJBI" xlink:type="simple">ABGD</abbrev>-, <abbrev xmlns:xlink="http://www.w3.org/1999/xlink" xlink:title="statistical parsimony" id="ABBRID0ENJBI" xlink:type="simple">SPN</abbrev>-, <abbrev xmlns:xlink="http://www.w3.org/1999/xlink" xlink:title="generalized mixed Yule coalescent" id="ABBRID0ERJBI" xlink:type="simple">GMYC</abbrev>- and <abbrev xmlns:xlink="http://www.w3.org/1999/xlink" xlink:title="Bayesian phylogenetics and phylogeography" id="ABBRID0EVJBI" xlink:type="simple">BPP</abbrev> based algorithmic methods based on <italic>Bloc</italic>, <italic>RPB</italic>1, and <italic>Tef</italic>1 sequences. Scale bar indicates the number of nucleotide substitution per site. a: delimited as the same species. <italic><tp:taxon-name><tp:taxon-name-part taxon-name-part-type="genus" reg="Beauveria">B.</tp:taxon-name-part> <tp:taxon-name-part taxon-name-part-type="species" reg="araneola">araneola</tp:taxon-name-part></tp:taxon-name></italic>, <italic><tp:taxon-name><tp:taxon-name-part taxon-name-part-type="genus" reg="Beauveria">B.</tp:taxon-name-part> <tp:taxon-name-part taxon-name-part-type="species" reg="gryllotalpidicola">gryllotalpidicola</tp:taxon-name-part></tp:taxon-name></italic>, <italic><tp:taxon-name><tp:taxon-name-part taxon-name-part-type="genus" reg="Beauveria">B.</tp:taxon-name-part> <tp:taxon-name-part taxon-name-part-type="species" reg="loeiensis">loeiensis</tp:taxon-name-part></tp:taxon-name></italic>, <italic><tp:taxon-name><tp:taxon-name-part taxon-name-part-type="genus" reg="Beauveria">B.</tp:taxon-name-part> <tp:taxon-name-part taxon-name-part-type="species" reg="medogensis">medogensis</tp:taxon-name-part></tp:taxon-name></italic>, and <italic><tp:taxon-name><tp:taxon-name-part taxon-name-part-type="genus" reg="Beauveria">B.</tp:taxon-name-part> <tp:taxon-name-part taxon-name-part-type="species" reg="rudraprayagi">rudraprayagi</tp:taxon-name-part></tp:taxon-name></italic> were not delimited by any DNA-based algorithm due to abundant missing data in their sequences.</p></caption><graphic xmlns:xlink="http://www.w3.org/1999/xlink" xlink:href="mycokeys-58-047-g002.jpg" position="float" orientation="portrait" xlink:type="simple" id="oo_338789.jpg"><uri content-type="original_file" xlink:type="simple">https://binary.pensoft.net/fig/338789</uri></graphic></fig></tp:treatment-sec><ref-list><ref id="B43"><mixed-citation xmlns:xlink="http://www.w3.org/1999/xlink" xlink:type="simple"><person-group><name name-style="western"><surname>Rehner</surname><given-names>SA</given-names></name><name name-style="western"><surname>Minnis</surname><given-names>AM</given-names></name><name name-style="western"><surname>Sung</surname><given-names>GH</given-names></name><name name-style="western"><surname>Luangsa-ard</surname><given-names>JJ</given-names></name><name name-style="western"><surname>Devotto</surname><given-names>L</given-names></name><name name-style="western"><surname>Humber</surname><given-names>RA</given-names></name></person-group> (<year>2011</year>) <article-title>Phylogeny and systematics of the anamorphic, entomopathogenic genus <italic><tp:taxon-name><tp:taxon-name-part taxon-name-part-type="genus">Beauveria</tp:taxon-name-part></tp:taxon-name></italic>.</article-title><source>Mycologia</source><volume>103</volume>: <fpage>1055</fpage>–<lpage>1073</lpage>. <ext-link xlink:type="simple" ext-link-type="doi" xlink:href="10.3852/10-302">https://doi.org/10.3852/10-302</ext-link></mixed-citation></ref></ref-list></tp:taxon-treatment>
